# Supplementary material for: Integrated Analysis to Identify a Redox-Related Prognostic Signature for Clear Cell Renal Cell Carcinoma
Source: Oxid Med Cell Longev. 2021 Apr 21;2021:6648093. doi: 10.1155/2021/6648093 (PMC8084660; doi:10.1155/2021/6648093)
Supplement: Supplementary Materials — Supplemental Table S1: a total of 4087 RRGs were obtained from the GeneCards, OMIM, NCBI, and GSEA-MSigDB databases. Supplemental Table S2: univariate Cox regression analysis of differentially expressed RRGs. Supplemental Table S3: transcription factors and redox genes regulatory networks. Supplemental Table S4: relevant links of immunohistochemical staining images of prognostic RRGs. Supplemental Figure S1: LASSO regression analysis for screening prognosis-related RRGs. Supplemental Figure S2: prognostic value of fifteen key RRGs in the TCGA cohort. Supplemental Figure S3: expression levels of these 14 RRGs in different cancer types in the TCGA cohort. [file 6648093.f1.zip]

Archive with 2 entries (2 files):
- 6648093.f1.docx
- 6648093.f2.docx
